# Supplementary material for: Impaired Tertiary Dentin Secretion after Shallow Injury in Tgfbr2-Deficient Dental Pulp Cells Is Rescued by Extended CGRP Signaling
Source: Int J Mol Sci. 2024 Jun 21;25(13):6847. doi: 10.3390/ijms25136847 (PMC11241056; doi:10.3390/ijms25136847)
Supplement: Supplementary file 1 [file ijms-25-06847-s001.zip]

Archive with 1 entries (1 files):
- ijms-3039900-supplementary.pdf
